# Supplementary material for: Cyclophosphamide-Mediated Induction of Myeloid-Derived Suppressor Cells In Vivo: Kinetics of Accumulation, Immune Profile, and Immunomodulation by Oleanane-Type Triterpenoids
Source: Int J Mol Sci. 2026 Jan 6;27(2):564. doi: 10.3390/ijms27020564 (PMC12840754; doi:10.3390/ijms27020564)
Supplement: Supplementary file 1 [file ijms-27-00564-s001.zip]

Archive with 1 entries (1 files):
- ijms-3975972-supplementary.pdf
